# Supplementary material for: Umbilical Cord-Derived CD362+ Mesenchymal Stromal Cells Attenuate Polymicrobial Sepsis Induced by Caecal Ligation and Puncture
Source: Int J Mol Sci. 2020 Nov 4;21(21):8270. doi: 10.3390/ijms21218270 (PMC7672591; doi:10.3390/ijms21218270)
Supplement: Supplementary file 1 [file ijms-21-08270-s001.zip]

Archive with 2 entries (2 files):
- Supplemental File S1.doc
- Supplemental File S2.pdf
